# Supplementary material for: Burnout Among Hospital Nurses in Kazakhstan
Source: Nurs Rep. 2025 Mar 6;15(3):92. doi: 10.3390/nursrep15030092 (PMC11946353; doi:10.3390/nursrep15030092)
Supplement: Supplementary file 1 [file nursrep-15-00092-s001.zip]

Archive with 1 entries (1 files):
- nursrep-3428885-supplementary.pdf
